# Supplementary material for: Substrate Specificity of SARS-CoV-2 Nsp10-Nsp16 Methyltransferase
Source: Viruses. 2021 Aug 30;13(9):1722. doi: 10.3390/v13091722 (PMC8472550; doi:10.3390/v13091722)
Supplement: Supplementary file 1 [file viruses-13-01722-s001.zip]

Archive with 1 entries (1 files):
- viruses-1340374-supplementary.pdf
